# Supplementary material for: Calcaridorylaimus castaneae sp. n. (Nematoda, Dorylaimidae) from Bulgaria with an identification key to the species of the genus
Source: Zookeys. 2014 May 20;(410):41–61. doi: 10.3897/zookeys.410.6955 (PMC4042707; doi:10.3897/zookeys.410.6955)
Supplement: XML Treatment for Calcaridorylaimus castaneae [file zookeys.410.6955-treatment1.xml]

<!DOCTYPE tp:taxon-treatment
  PUBLIC "-//TaxonX//DTD Taxonomic Treatment Publishing DTD v0 20100105//EN" "tax-treatment-NSO.dtd">
<tp:taxon-treatment xmlns:tp="http://www.plazi.org/taxpub"><tp:treatment-meta><mixed-citation publication-type="journal"><person-group><name><surname>Nedelchev</surname><given-names>Sevdan</given-names></name><name><surname>Elshishka</surname><given-names>Milka</given-names></name><name><surname>Lazarova</surname><given-names>Stela</given-names></name><name><surname>Radoslavov</surname><given-names>Georgi</given-names></name><name><surname>Hristov</surname><given-names>Peter</given-names></name><name><surname>Peneva</surname><given-names>Vlada</given-names></name></person-group><article-title><italic>Calcaridorylaimus castaneae</italic> sp. n. (Nematoda, Dorylaimidae) from Bulgaria with an identification key to the species of the genus</article-title><source>Zookeys</source><day>20</day><month>5</month><year>2014</year><volume>2014</volume><issue>410</issue><fpage>41</fpage><lpage>61</lpage><pub-id pub-id-type="doi">10.3897/zookeys.410.6955</pub-id></mixed-citation></tp:treatment-meta><tp:nomenclature><tp:taxon-name>
                        <tp:taxon-name-part taxon-name-part-type="genus">Calcaridorylaimus</tp:taxon-name-part>
                        <tp:taxon-name-part taxon-name-part-type="species">castaneae</tp:taxon-name-part>
                        <object-id xmlns:xlink="http://www.w3.org/1999/xlink" content-type="zoobank" xlink:type="simple">http://zoobank.org/9BF1D302-1986-47C5-B0D8-2F5DC75BD6D2</object-id>
                        <object-id xmlns:xlink="http://www.w3.org/1999/xlink" xlink:type="simple">http://species-id.net/wiki/Calcaridorylaimus_castaneae</object-id>
                    </tp:taxon-name><tp:taxon-status xmlns:xlink="http://www.w3.org/1999/xlink" xlink:type="simple">sp. n.</tp:taxon-status><xref ref-type="fig" rid="F2">Figs 2</xref><xref ref-type="fig" rid="F3"/><xref ref-type="fig" rid="F4"/><xref ref-type="fig" rid="F5"/><xref ref-type="fig" rid="F6">–6</xref></tp:nomenclature><tp:treatment-sec sec-type="Measurements"><title>Measurements.</title><p>See <xref ref-type="table" rid="T2">Table 1</xref>.</p><table-wrap id="T2" position="float" orientation="portrait"><label>Table 1.</label><caption><p>Morphometrics of <italic><tp:taxon-name>Calcaridorylaimus castaneae</tp:taxon-name></italic> sp. n., females and males, from Belasitsa Mountain. All measurements, unless indicated otherwise, in μm and in the form: mean ± SD (range).</p></caption><table><tbody><tr><th rowspan="1" colspan="1">Habitat</th><th rowspan="1" colspan="5">Mixed broadleaf forest</th><th rowspan="1" colspan="2">Chestnut forest</th></tr><tr><th rowspan="1" colspan="1">Locality and year of collection</th><th rowspan="1" colspan="3">140b 2003</th><th rowspan="1" colspan="2">140b 2012</th><th rowspan="1" colspan="2">104g 2003</th></tr><tr><th rowspan="1" colspan="1">Characters</th><th rowspan="1" colspan="1">Holotype</th><th rowspan="1" colspan="6">Paratypes</th></tr><tr><th rowspan="1" colspan="1"/><th rowspan="1" colspan="1"/><th rowspan="1" colspan="1">Females</th><th rowspan="1" colspan="1">Males</th><th rowspan="1" colspan="1">Females</th><th rowspan="1" colspan="1">Males</th><th rowspan="1" colspan="1">Females</th><th rowspan="1" colspan="1">Males</th></tr><tr><th rowspan="1" colspan="1">n</th><th rowspan="1" colspan="1"/><th rowspan="1" colspan="1">40</th><th rowspan="1" colspan="1">20</th><th rowspan="1" colspan="1">10</th><th rowspan="1" colspan="1">10</th><th rowspan="1" colspan="1">18</th><th rowspan="1" colspan="1">12</th></tr><tr><td rowspan="1" colspan="1">L (mm)</td><td rowspan="1" colspan="1">1.7</td><td rowspan="1" colspan="1">1.7±0.11 <break/> (1.5–2.0)</td><td rowspan="1" colspan="1">1.6±0.08 <break/> (1.4–1.8)</td><td rowspan="1" colspan="1">1.6±0.2 <break/> (1.4–1.8)</td><td rowspan="1" colspan="1">1.6±0.1 <break/> (1.4–1.8)</td><td rowspan="1" colspan="1">1.6±0.15 <break/> (1.4–2.1)</td><td rowspan="1" colspan="1">1.5±0.06 <break/> (1.4–1.6)</td></tr><tr><td rowspan="1" colspan="1">a</td><td rowspan="1" colspan="1">35.7</td><td rowspan="1" colspan="1">36.6±2.4 <break/> (32.5–42.7)</td><td rowspan="1" colspan="1">37.9±2.3 <break/> (33.3–42.2)</td><td rowspan="1" colspan="1">35.7±2.1 <break/> (32.2–38.7)</td><td rowspan="1" colspan="1">40.0±2.3 <break/> (37.0–44.3)</td><td rowspan="1" colspan="1">38.4±1.4 <break/> (35.7–40.6)</td><td rowspan="1" colspan="1">38.1±2.0 <break/> (34.0–41.6)</td></tr><tr><td rowspan="1" colspan="1">b</td><td rowspan="1" colspan="1">4.9</td><td rowspan="1" colspan="1">5.0±0.3 <break/> (4.5–5.7)</td><td rowspan="1" colspan="1">4.7±0.2 <break/> (4.4–5.1)</td><td rowspan="1" colspan="1">5.1±0.2 <break/> (4.8–5.6)</td><td rowspan="1" colspan="1">5.1±0.4 <break/> (4.7–6.0)</td><td rowspan="1" colspan="1">4.9±0.3 <break/> (4.4–5.5)</td><td rowspan="1" colspan="1">4.6±0.2 <break/> (4.3–5.0)</td></tr><tr><td rowspan="1" colspan="1">c</td><td rowspan="1" colspan="1">19.4</td><td rowspan="1" colspan="1">18.8±0.4 <break/> (16.0–22.0)</td><td rowspan="1" colspan="1">74.4±7.4 <break/> (63.8–89.7)</td><td rowspan="1" colspan="1">18.3±1.4 <break/> (16.8–21.0)</td><td rowspan="1" colspan="1">66.7±6.9 <break/> (53.7–73.2)</td><td rowspan="1" colspan="1">18.5±2.3 <break/> (14.7–23.6)</td><td rowspan="1" colspan="1">72.2±7.0 <break/> (61.4–83.5)</td></tr><tr><td rowspan="1" colspan="1">c‘</td><td rowspan="1" colspan="1">3.9</td><td rowspan="1" colspan="1">3.6±0.4 <break/> (2.9–4.4)</td><td rowspan="1" colspan="1">0.76±0.06 <break/> (0.67–0.84)</td><td rowspan="1" colspan="1">3.5±0.4 <break/> (3.0–4.0)</td><td rowspan="1" colspan="1">0.84±0.06 <break/> (0.77–0.95)</td><td rowspan="1" colspan="1">3.6±0.3 <break/> (2.9–4.2)</td><td rowspan="1" colspan="1">0.76±0.06 <break/> (0.68–0.87)</td></tr><tr><td rowspan="1" colspan="1">V/T %</td><td rowspan="1" colspan="1">50.7</td><td rowspan="1" colspan="1">51.6±1.7 <break/> (47.9–54.8)</td><td rowspan="1" colspan="1">66.3±3.2 <break/> (60–72)</td><td rowspan="1" colspan="1">51.2±1.6 <break/> (49–54)</td><td rowspan="1" colspan="1">59.5±2.5 <break/> (56–62.5)</td><td rowspan="1" colspan="1">51.0±2.3 <break/> (46.5–54.5)</td><td rowspan="1" colspan="1">62.8±4.3 <break/> (54–70)</td></tr><tr><td rowspan="1" colspan="1">G1%</td><td rowspan="1" colspan="1">17</td><td rowspan="1" colspan="1">18.4±1.7 <break/> (14-22.6)</td><td rowspan="1" colspan="1">-</td><td rowspan="1" colspan="1">19.1±1.0 <break/> (18.1–20.7)</td><td rowspan="1" colspan="1">-</td><td rowspan="1" colspan="1">17.8±2.1 <break/> (13.8–21.7)</td><td rowspan="1" colspan="1">-</td></tr><tr><td rowspan="1" colspan="1">G2%</td><td rowspan="1" colspan="1">16</td><td rowspan="1" colspan="1">18.3±2.3 <break/> (14.1–24.4)</td><td rowspan="1" colspan="1">-</td><td rowspan="1" colspan="1">18.2±1.0 <break/> (16.6-19.1)</td><td rowspan="1" colspan="1">-</td><td rowspan="1" colspan="1">18.7±3 <break/> (14.5-26.5)</td><td rowspan="1" colspan="1">-</td></tr><tr><td rowspan="1" colspan="1">Odontostyle</td><td rowspan="1" colspan="1">14.5</td><td rowspan="1" colspan="1">15.0±0.4 <break/> (14.5–16)</td><td rowspan="1" colspan="1">15.1±0.25 <break/> (14.5–16)</td><td rowspan="1" colspan="1">15.1±0.2 <break/> (14.9–15.4)</td><td rowspan="1" colspan="1">14.9±0.4 <break/> (14–15)</td><td rowspan="1" colspan="1">15.0±0.2 <break/> (14.5–15)</td><td rowspan="1" colspan="1">15±0.3 <break/> (14.5–16)</td></tr><tr><td rowspan="1" colspan="1">Odontophore</td><td rowspan="1" colspan="1">26</td><td rowspan="1" colspan="1">24.8±2.2 <break/> (20–29)</td><td rowspan="1" colspan="1">22.9±1.5 <break/> (21–27)</td><td rowspan="1" colspan="1">21.6±2.1 <break/> (20–26)</td><td rowspan="1" colspan="1">23.7±4.0 <break/> (20–28)</td><td rowspan="1" colspan="1">27.2±1.6 <break/> (24–30)</td><td rowspan="1" colspan="1">25.6±1.7 <break/> (23–28)</td></tr><tr><td rowspan="1" colspan="1">Spear</td><td rowspan="1" colspan="1">41</td><td rowspan="1" colspan="1">39.8±2.2 <break/> (35–43)</td><td rowspan="1" colspan="1">37.7±1.2 <break/> (35.5–41.5)</td><td rowspan="1" colspan="1">36.8±2.0 <break/> (35–41)</td><td rowspan="1" colspan="1">38.6±4.2 <break/> (34–43)</td><td rowspan="1" colspan="1">41±1.4 <break/> (38–44)</td><td rowspan="1" colspan="1">40.7±1.6 <break/> (38–43)</td></tr><tr><td rowspan="1" colspan="1">Neck length</td><td rowspan="1" colspan="1">346</td><td rowspan="1" colspan="1">342±13.2 <break/> (310–366)</td><td rowspan="1" colspan="1">338.6±8.8 <break/> (318–352)</td><td rowspan="1" colspan="1">319.3±27.3 <break/> (272.5–352)</td><td rowspan="1" colspan="1">315±31.4 <break/> (242–340)</td><td rowspan="1" colspan="1">335.8±17 <break/> (306–376)</td><td rowspan="1" colspan="1">336±11.9 <break/> (310–352)</td></tr><tr><td rowspan="1" colspan="1">Cardia length</td><td rowspan="1" colspan="1">19</td><td rowspan="1" colspan="1">19±1.8 <break/> (16–24)</td><td rowspan="1" colspan="1">19±2.1 <break/> (16–24)</td><td rowspan="1" colspan="1">33.3±7.0 <break/> (22-41)</td><td rowspan="1" colspan="1">29.6±5.8 <break/> (24–39)</td><td rowspan="1" colspan="1">18.5±2.4 <break/> (15–25)</td><td rowspan="1" colspan="1">19.9±3.8 <break/> (14.5–26)</td></tr><tr><td rowspan="1" colspan="1">Body width at: <break/> lip region</td><td rowspan="1" colspan="1">12</td><td rowspan="1" colspan="1">12.3±0.3 <break/> (12–12.5)</td><td rowspan="1" colspan="1">12.3±0.3 <break/> (12–12.5)</td><td rowspan="1" colspan="1">12.4±0.5 <break/> (12–13)</td><td rowspan="1" colspan="1">12.5±0.5 <break/> (12–13)</td><td rowspan="1" colspan="1">12.3±0.4 <break/> (12–13)</td><td rowspan="1" colspan="1">12.5±0.19 <break/> (12–13)</td></tr><tr><td rowspan="1" colspan="1">mid-body</td><td rowspan="1" colspan="1">48</td><td rowspan="1" colspan="1">46.8±4.7 <break/> (39.5–55)</td><td rowspan="1" colspan="1">42.8±2.3 <break/> (37–47)</td><td rowspan="1" colspan="1">45.2±2.2 <break/> (41–48)</td><td rowspan="1" colspan="1">40.1±2.7 <break/> (35–44.5)</td><td rowspan="1" colspan="1">42±4.7 <break/> (37–58)</td><td rowspan="1" colspan="1">40.7±2.2 <break/> (37–45)</td></tr><tr><td rowspan="1" colspan="1">anus</td><td rowspan="1" colspan="1">22</td><td rowspan="1" colspan="1">24.9±1.8 <break/> (22–30)</td><td rowspan="1" colspan="1">28.8±0.9 <break/> (27–30)</td><td rowspan="1" colspan="1">25.7±1.1 <break/> (24.5–28.5)</td><td rowspan="1" colspan="1">28.7±1.7 <break/> (25–30.5)</td><td rowspan="1" colspan="1">24.8±1.3 <break/> (23–27)</td><td rowspan="1" colspan="1">28.5±1.0 <break/> (27–30)</td></tr><tr><td rowspan="1" colspan="1">Lateral chord</td><td rowspan="1" colspan="1">12</td><td rowspan="1" colspan="1">12.7±1.8 <break/> (10.5–18)</td><td rowspan="1" colspan="1">10.1±1.3 <break/> (8–12.5)</td><td rowspan="1" colspan="1">12.8±1.1 <break/> (11–15)</td><td rowspan="1" colspan="1">10.4±1.4 <break/> (9-13)</td><td rowspan="1" colspan="1">12.2±1.2 <break/> (10.5–16)</td><td rowspan="1" colspan="1">10±0.9 <break/> (8.5–12)</td></tr><tr><td rowspan="1" colspan="1">Prerectum</td><td rowspan="1" colspan="1">89</td><td rowspan="1" colspan="1">89.4±11 <break/> (68–117)</td><td rowspan="1" colspan="1">184±17.2 <break/> (132–207)</td><td rowspan="1" colspan="1">89.5±19.1 <break/> (64–104.5)</td><td rowspan="1" colspan="1">155.5±24.6 <break/> (130-200)</td><td rowspan="1" colspan="1">76.6±9.3 <break/> (60–96)</td><td rowspan="1" colspan="1">165.4±10 <break/> (145–176)</td></tr><tr><td rowspan="1" colspan="1">Rectum</td><td rowspan="1" colspan="1">41</td><td rowspan="1" colspan="1">37±2.4 <break/> (30–41)</td><td rowspan="1" colspan="1">41±2.1 <break/> (37.5–44)</td><td rowspan="1" colspan="1">34.5±4.2 <break/> (30–40.5)</td><td rowspan="1" colspan="1">40.3±3.3 <break/> (34-43)</td><td rowspan="1" colspan="1">39.6±1.4 <break/> (37–41)</td><td rowspan="1" colspan="1">43.8±1.5 <break/> (41–46)</td></tr><tr><td rowspan="1" colspan="1">Tail</td><td rowspan="1" colspan="1">88</td><td rowspan="1" colspan="1">90.9±7.1 <break/> (76–110)</td><td rowspan="1" colspan="1">22.1±1.8 <break/> (19–25)</td><td rowspan="1" colspan="1">88.7±8.5 <break/> (75.5–103)</td><td rowspan="1" colspan="1">24.3±2.6 <break/> (20–28)</td><td rowspan="1" colspan="1">90.1±9 <break/> (78–110.5)</td><td rowspan="1" colspan="1">21.6±2.3 <break/> (18–26)</td></tr><tr><td rowspan="1" colspan="1">Spicules</td><td rowspan="1" colspan="1">-</td><td rowspan="1" colspan="1">-</td><td rowspan="1" colspan="1">43±1 <break/> (41–45)</td><td rowspan="1" colspan="1">-</td><td rowspan="1" colspan="1">43.6±2.9 <break/> (38–46)</td><td rowspan="1" colspan="1">-</td><td rowspan="1" colspan="1">43.5±2 <break/> (39.5–45)</td></tr><tr><td rowspan="1" colspan="1">T-distance anterior end of anterior testis-cloaca (mm)</td><td rowspan="1" colspan="1">-</td><td rowspan="1" colspan="1">-</td><td rowspan="1" colspan="1">1.1±0.1 <break/> (0.9–1.3)</td><td rowspan="1" colspan="1">-</td><td rowspan="1" colspan="1">0.96±0.11 <break/> (0.86-1.11)</td><td rowspan="1" colspan="1">-</td><td rowspan="1" colspan="1">1.0±0.1 <break/> (0.8–1.15)</td></tr></tbody></table></table-wrap></tp:treatment-sec><tp:treatment-sec sec-type="Description"><title>Description.</title><p><italic>Female.</italic> Body slender, more or less curved ventrally. Cuticle ca 2 μm at anterior part of neck, 3 μm thick at midbody, 4.5–5.5 μm at postanal region; outer layer with fine transverse striae. Lateral chord ca 1/4 of body width. Three dorsal, two ventral and three lateral pores are observed in the spear area. Lip region practically not offset, lip region width ca 20% of its height. Lips partly fused, labial papilae slightly protruding. Body at proximal end of pharynx 3–4 times the width of the lip region diameter. Amphidial aperture 5–6 μm wide or about half the lip region width. Odontostyle 1.2–1.3 times the lip region diameter, aperture occupying 35–40% of its length. Odontophore simple 1.3–1.7 times odontostyle length. Guiding ring at 8.5–9 μm from anterior end. Nerve ring surrounding the pharynx at 36–39% of neck length from head end. Hemizonid and conspicuous excretory pore observed in the nerve ring region. Pharyngeal characters (five females and five males): pharynx beginning to widen at 56–60% and attaining its full width at 61–64% of neck length from anterior end. DO (for terminology see <xref ref-type="bibr" rid="B23">Loof and Coomans 1970</xref>) lying near the point where the pharynx attains its full width; DO–DN 8–13 μm. The two S<sub>1</sub>N lying at a small distance behind the middle of the distance DN–S<sub>2</sub>N, the anterior one (S<sub>1</sub>N<sub>1</sub>) smaller, ca 2 μm diam; S<sub>1</sub>N<sub>2</sub> comparatively large and distinct, 3–4 μm diam. DN nucleolus 4–4.5 μm diam.; S<sub>2</sub>N 2–3 μm diam. (DN&gt;S<sub>1</sub>N<sub>2</sub>&gt;S<sub>2</sub>N). Locations (%):</p><table-wrap position="anchor" orientation="portrait"><table id="T1"><tbody><tr><td rowspan="1" colspan="1">DO=60–64</td><td rowspan="1" colspan="1">S<sub>1</sub>N<sub>1</sub>=78-81</td><td rowspan="1" colspan="1">S<sub>2</sub>N=91–92</td><td rowspan="1" colspan="1">K=73–84</td></tr><tr><td rowspan="1" colspan="1">DN=62–66</td><td rowspan="1" colspan="1">S<sub>1</sub>N<sub>2</sub>=82–85</td><td rowspan="1" colspan="1">S<sub>2</sub>O=93–95</td><td rowspan="1" colspan="1">K’=78–85</td></tr><tr><td rowspan="1" colspan="1">DO–DN=2.2–3.8</td><td rowspan="1" colspan="1">S<sub>1</sub>N<sub>1</sub>–S<sub>1</sub>N<sub>2</sub>=2.9–4.8.</td><td rowspan="1" colspan="1"/><td rowspan="1" colspan="1"/></tr></tbody></table></table-wrap><!--PageBreak--><!--PageBreak--><!--PageBreak--><!--PageBreak--><!--PageBreak--><!--PageBreak--><p>Cardia conoid, variable in length, microvilli visible only here. Genital system didelphic-amphidelphic, ovaries reflexed, reaching rarely the vulva level. Oviducts and ovaries very long compared to uteri. Uteri not differentiated, short, anterior 96-125 μm and posterior 95-135 μm long, in one female with no sperm inside the genital system uteri shorter, 83 μm each, sphincter between uterus and <italic>pars dilatata oviductus</italic> well developed. Sperm present in uteri and <italic>pars dilatata oviductus</italic>. Synchronous uterine eggs 1–3, measuring 72–78 × 32–44 μm. Vulva transverse. Vagina extending to 60–70% inwards: <italic>pars proximalis</italic> 9–13 μm wide, 14.5–19.5 μm long, <italic>pars refringens</italic> more or less rounded trapezoid, 10–12.5 μm wide, 4–6 μm deep; <italic>pars distalis</italic> approx. 1.5 μm (terminology following <xref ref-type="bibr" rid="B11">De Ley et al. 1993</xref>). Peculiar tongue-like valve present at intestine-prerectum junction. Rectum 1.3–1.5, prerectum 3–4 times anal body width long, respectively. Tail first conoid, then more or less uniformly tapering to a narrowly rounded terminus. Posterior part of tail usually slightly curved dorsally. Two pairs of caudal pores, one subventral, other subdorsal.</p><!--PageBreak--><p><italic>Male.</italic> General morphology similar to that of female, body curved ventrally in J-shape when fixed. Genital system diorchic, testes opposed, well developed. Spicules dorylaimoid, with double contour on dorsal arm, 1.3–1.6 times the corresponding body diameter long; ventral arm smaller than dorsal. A spur present dorsally before the distal tip, distinctly visible in extruded spicules. Lateral guiding pieces 9-11 μm long or ca. 23 % spicule length. In addition to adcloacal pair seven to twelve (mostly nine or ten), regularly spaced ventromedian supplements present (9 supplements in 8 specimens; 10 suppl. – in 7, and 7, 8 and 12 each in one specimen). Prerectum 4.5–7.5 times the corresponding body diameter long, extending 0.7–1.8 body widths anterior to the supplement series. Tail dorsally conoid and broadly rounded. One subdorsal and one subterminal pair of caudal pores.</p></tp:treatment-sec><tp:treatment-sec sec-type="Differential diagnosis and relationships"><title>Differential diagnosis and relationships.</title><p><italic><tp:taxon-name>Calcaridorylaimus castaneae</tp:taxon-name></italic> sp. n. differs from all species in the genus by a combination of the following characters: long body (1.4–2.1 mm), lip region practically not offset, short odontostyle (14.5–16 μm in females and 14-16 μm in males) and short female tail (75.5–110.5 μm, c=14.7–23.6; c’=2.9–4.4); vulva transverse, 38–46 μm long spicules with spur before its distal end. The new species is most similar to <italic><tp:taxon-name>Calcaridorylaimus andrassyi</tp:taxon-name></italic> from which it can be differentiated by having transverse vulva vs pore-like and shorter spicules (38–46 μm vs 52–57 μm). Further, <italic><tp:taxon-name>Calcaridorylaimus castaneae</tp:taxon-name></italic> differs from <italic><tp:taxon-name>Calcaridorylaimus ruwenzorii</tp:taxon-name></italic> by having shorter odontostyle (14.5-16 μm vs 19.5-25 μm), and tail (75.5-110.5 μm vs 160 μm, higher c (c=14.7-23.6 vs c=10) and lower c’ (c’=2.9–4.4 vs 7) values in females. It can be differentiated from <italic><tp:taxon-name>Calcaridorylaimus arcticus</tp:taxon-name></italic>, <italic><tp:taxon-name>Calcaridorylaimus beatus</tp:taxon-name></italic>, <italic><tp:taxon-name>Calcaridorylaimus calcarifer</tp:taxon-name></italic> and <italic><tp:taxon-name>Calcaridorylaimus signatus</tp:taxon-name></italic> by having different vulva shape (transverse vs longitudinal) and shorter spicules (38–46 μm vs 57–67 μm; 48–55 μm; 52–54 μm and 72 μm). From <italic><tp:taxon-name>Calcaridorylaimus sirgeli</tp:taxon-name></italic> it differs by having transverse vulva vs pore-like, higher c (c=14.7–23.6 vs c=9.7–11.3) and lower c’ (c’=2.9–4.4 vs c’=5.3–6.7) values. Finally, <italic><tp:taxon-name>Calcaridorylaimus castaneae</tp:taxon-name></italic> differs from <italic><tp:taxon-name>Calcaridorylaimus promissus</tp:taxon-name></italic> and <italic><tp:taxon-name>Calcaridorylaimus simillimus</tp:taxon-name></italic> by having longer odontostyle (14.5–16 μm vs 13 μm and 11 μm) and shorter tail (75.5–110.5 μm vs 158–178 μm and 175 μm).</p><p>Presence of the conspicuous excretory pore observed in <italic><tp:taxon-name>Calcaridorylaimus castaneae</tp:taxon-name></italic> is unusual for members of Dorylaimida, however, similar structure has been mentioned only for two <italic><tp:taxon-name>Longidorus</tp:taxon-name></italic> species, namely <italic><tp:taxon-name>Longidorus macrosoma</tp:taxon-name></italic> Hooper, 1961 and <italic><tp:taxon-name>Longidorus carniolensis</tp:taxon-name></italic> Širca et al., 2011 (<xref ref-type="bibr" rid="B1">Aboul-Eid 1969</xref>, <xref ref-type="bibr" rid="B31">Širca et al. 2011</xref>) and for several <italic><tp:taxon-name>Mesodorylaimus</tp:taxon-name></italic> species origination from Antarctica – <italic><tp:taxon-name>Mesodorylaimus chipevi</tp:taxon-name></italic> Nedelchev &amp; Peneva, 2000, <italic><tp:taxon-name>Mesodorylaimus antarcticus</tp:taxon-name></italic> Nedelchev &amp; Peneva, 2000, <italic><tp:taxon-name>Mesodorylaimus masleni</tp:taxon-name></italic> Nedelchev &amp; Peneva, 2000, <italic><tp:taxon-name>Mesodorylaimus imperator</tp:taxon-name></italic> Loof, 1975 (<xref ref-type="bibr" rid="B25">Nedelchev and Peneva 2000</xref>).</p></tp:treatment-sec><tp:treatment-sec sec-type="Type locality and plant association"><title>Type locality and plant association.</title><p>Belasitsa Mountain, south-western Bulgaria, litter from old broadleaf forest (100-140 years) dominated by <italic><tp:taxon-name>Castanea sativa</tp:taxon-name></italic>, mixed with <italic><tp:taxon-name>Quercus daleshampii</tp:taxon-name></italic> and <italic><tp:taxon-name>Fagus sylvatica</tp:taxon-name></italic>. Site is located in the vicinity of Belasitsa hut, <named-content xmlns:xlink="http://www.w3.org/1999/xlink" content-type="dwc:verbatimCoordinates" xlink:type="simple"><named-content content-type="dwc:verbatimCoordinates" xlink:type="simple">41°22'12"N, 23°11'12"E</named-content></named-content> (sub-compartment 140b). Second locality: young sweet chestnut forest (30-40 years old) near Belasitsa village (sub-compartment 104g).</p></tp:treatment-sec><tp:treatment-sec sec-type="Type material"><title>Type material.</title><p>Holotype and 80 paratype females and 47 males deposited in the nematode collection of the Institute of Biodiversity and Ecosystem Research, Sofia, Bulgaria. Other paratypes deposited as follows: four females and two males in the Nematode Collection of the Foodland Environment Research Agency, Sand Hutton, UK (former Rothamsted Nematode Collection); three females and three males in the USDA Nematode Collection, Beltsville, Maryland, USA; two females and two males in the Riverside Nematode Collection, University of California, Riverside, USA; four females, and four males in the Wageningen Nematode Collection (WANECO), Wageningen, the Netherlands; four females and three males in the Nematode Collection of the Zoology Museum of the Ghent University, Belgium.</p></tp:treatment-sec><tp:treatment-sec sec-type="Etymology"><title>Etymology.</title><p>The scientific name is derived from the generic name of dominant tree species, the sweet chestnut tree (<italic><tp:taxon-name>Castanea</tp:taxon-name></italic>) in the forest where this nematode was found.</p><fig id="F2" position="float" orientation="portrait"><label>Figure 2.</label><caption><p><italic><tp:taxon-name>Calcaridorylaimus castaneae</tp:taxon-name></italic> sp. n. <italic>Female</italic>: <bold>A</bold> Pharyngeal gland nuclei <bold>B</bold> Anterior region <bold>C</bold> Pharyngeal region <bold>D</bold> Genital system <bold>E</bold> Vulval region <bold>F</bold> Sperm cells in uterus. Scale bars: <bold>A, B, E, F</bold> – 30 μm; <bold>C, D</bold> – 50 μm.</p></caption><graphic xmlns:xlink="http://www.w3.org/1999/xlink" xlink:href="zookeys-410-041-g002.jpg" position="float" orientation="portrait" xlink:type="simple"/></fig><fig id="F3" position="float" orientation="portrait"><label>Figure 3.</label><caption><p><italic><tp:taxon-name>Calcaridorylaimus castaneae</tp:taxon-name></italic> sp. n. <italic>Female</italic>: <bold>A</bold> Posterior region. <italic>Male</italic>: <bold>B</bold>, <bold>C</bold> Extruded spicules with supplements <bold>D</bold> Posterior region. Scale bar: <bold>A–D</bold> – 30 μm.</p></caption><graphic xmlns:xlink="http://www.w3.org/1999/xlink" xlink:href="zookeys-410-041-g003.jpg" position="float" orientation="portrait" xlink:type="simple"/></fig><fig id="F4" position="float" orientation="portrait"><label>Figure 4.</label><caption><p><italic><tp:taxon-name>Calcaridorylaimus castaneae</tp:taxon-name></italic> sp. n. <italic>Female</italic>: <bold>A</bold> Anterior end <bold>C</bold> Amphid <bold>F–I</bold> Tail shapes <italic>Male</italic> <bold>B</bold> Anterior end <bold>D</bold> Posterior end with extruded spicules, arrow indicating the spur <bold>E</bold> Posterior end. Scale bars: <bold>A, B, D–I</bold> – 20 μm; <bold>C</bold> – 6 μm.</p></caption><graphic xmlns:xlink="http://www.w3.org/1999/xlink" xlink:href="zookeys-410-041-g004.jpg" position="float" orientation="portrait" xlink:type="simple"/></fig><fig id="F5" position="float" orientation="portrait"><label>Figure 5.</label><caption><p><italic><tp:taxon-name>Calcaridorylaimus castaneae</tp:taxon-name></italic> sp. n. <italic>Female</italic>: <bold>A</bold> Entire body <bold>B</bold> Lip region <bold>D</bold> Prerectum, arrow pointing tongue-like valve <bold>E</bold> Pharyngeal bulb <bold>F</bold> Vulval region with posterior uterus <bold>G</bold> Vulval region with egg in posterior uterus <bold>H, I</bold> Vulval region <bold>J</bold> Cardia <bold>L</bold> Lateral field. <italic>Male</italic>: <bold>A</bold> Entire body <bold>C</bold> Lip region <bold>K</bold> Cardia <bold>M</bold> Supplements. Scale bars: <bold>A</bold> – 200 μm; <bold>B, C, M</bold> – 6 μm; <bold>E–L</bold> – 20 μm.</p></caption><graphic xmlns:xlink="http://www.w3.org/1999/xlink" xlink:href="zookeys-410-041-g005.jpg" position="float" orientation="portrait" xlink:type="simple"/></fig><fig id="F6" position="float" orientation="portrait"><label>Figure 6.</label><caption><p><italic><tp:taxon-name>Calcaridorylaimus castaneae</tp:taxon-name></italic> sp. n. <italic>Male</italic>: <bold>A</bold> Posterior end <bold>B</bold> Sperm cells in testis <bold>C–F</bold> Spicular region <bold>C</bold> Lateral piece of spicules <bold>D, E</bold> Extruded spicules, arrows pointing the spur <bold>F</bold> Spicules in the body. Scale bars: <bold>A, B</bold> – 20 μm; <bold>C–F</bold> – 18 μm.</p></caption><graphic xmlns:xlink="http://www.w3.org/1999/xlink" xlink:href="zookeys-410-041-g006.jpg" position="float" orientation="portrait" xlink:type="simple"/></fig><!--PageBreak--><!--PageBreak--></tp:treatment-sec><ref-list><ref id="B23"><mixed-citation xmlns:xlink="http://www.w3.org/1999/xlink" xlink:type="simple"><person-group><name name-style="western"><surname>Loof</surname><given-names>PAA</given-names></name><name name-style="western"><surname>Coomans</surname><given-names>A</given-names></name></person-group> (<year>1970</year>) <article-title>On the development and location of the oesophageal gland nuclei in the Dorylaimina.</article-title><source>Proceedings of the IX International Nematology Symposium (Warsaw, 1967)</source>: <fpage>79</fpage>–<lpage>161</lpage>.</mixed-citation></ref><ref id="B11"><mixed-citation xmlns:xlink="http://www.w3.org/1999/xlink" xlink:type="simple"><person-group><name name-style="western"><surname>De Ley</surname><given-names>P</given-names></name><name name-style="western"><surname>Loof</surname><given-names>PAA</given-names></name><name name-style="western"><surname>Coomans</surname><given-names>A</given-names></name></person-group> (<year>1993</year>) <article-title>Terrestrial nematodes from the Galapagos Archipelago 2: Redescription of <italic>Aporcelaimellus obtusicaudatus</italic> (Bastian, 1865) Altherr, 1968, with review of similar species and a nomenclature for the vagina in Dorylaimida (Nematoda).</article-title><source>Bulletin de l’Institut Royal des Sciences Naturelles de Belgique, Biologie</source><volume>63</volume>: <fpage>13</fpage>-<lpage>34</lpage>.</mixed-citation></ref><ref id="B1"><mixed-citation xmlns:xlink="http://www.w3.org/1999/xlink" xlink:type="simple"><person-group><name name-style="western"><surname>Aboul-Eid</surname><given-names>HZ</given-names></name></person-group> (<year>1969</year>) <article-title>Histological anatomy of the excretory and reproductive systems of <italic>Longidorus macrosoma</italic>.</article-title><source>Nematologica</source><volume>15</volume>: <fpage>437</fpage>-<lpage>450</lpage>. doi: <ext-link ext-link-type="doi" xlink:href="10.1163/187529269X00777" xlink:type="simple">10.1163/187529269X00777</ext-link></mixed-citation></ref><ref id="B31"><mixed-citation xmlns:xlink="http://www.w3.org/1999/xlink" xlink:type="simple"><person-group><name name-style="western"><surname>Širca</surname><given-names>S</given-names></name><name name-style="western"><surname>Urek</surname><given-names>G</given-names></name><name name-style="western"><surname>Lazarova</surname><given-names>S</given-names></name><name name-style="western"><surname>Elshishka</surname><given-names>M</given-names></name><name name-style="western"><surname>Peneva</surname><given-names>V</given-names></name></person-group> (<year>2011</year>) <article-title><italic>Longidorus carniolensis</italic> sp. n. (Nematoda, Longidoridae) from vineyard soil in Slovenia.</article-title><source>ZooKeys</source><volume>141</volume>: <fpage>1</fpage>-<lpage>27</lpage>. doi: <ext-link ext-link-type="doi" xlink:href="10.3897/zookeys.141.1906" xlink:type="simple">10.3897/zookeys.141.1906</ext-link></mixed-citation></ref><ref id="B25"><mixed-citation xmlns:xlink="http://www.w3.org/1999/xlink" xlink:type="simple"><person-group><name name-style="western"><surname>Nedelchev</surname><given-names>S</given-names></name><name name-style="western"><surname>Peneva</surname><given-names>V</given-names></name></person-group> (<year>2000</year>) <article-title>Description of three new species of the genus <italic>Mesodorylaimus</italic> Andrássy, 1959 (Nematoda: Dorylaimidae) from Livingston Island, Antarctica, with notes on <italic>M. imperator</italic> Loof, 1975.</article-title><source>Russian Journal of Nematology</source><volume>8</volume>: <fpage>161</fpage>-<lpage>172</lpage>.</mixed-citation></ref></ref-list></tp:taxon-treatment>
